# Supplementary material for: Health and wellbeing among the empty nest and non-empty nest elderly in China—Results from a national cross-sectional study
Source: PLoS One. 2023 Sep 12;18(9):e0291231. doi: 10.1371/journal.pone.0291231 (PMC10497119; doi:10.1371/journal.pone.0291231)
Supplement: S1 File — (ZIP) [file pone.0291231.s002.zip]

Archive with 6 entries (6 files):
- S1 File/Demographic Sociological.dta
- S1 File/Depression and Satisfaction.dta
- S1 File/Health Status and Lifestyle.dta
- S1 File/Selected Family Information.dta
- S1 File/Selected Family Transfer.dta
- S1 File/Weights.dta
