# Supplementary material for: Health and wellbeing among the empty nest and non-empty nest elderly in China—Results from a national cross-sectional study
Source: PLoS One. 2023 Sep 12;18(9):e0291231. doi: 10.1371/journal.pone.0291231 (PMC10497119; doi:10.1371/journal.pone.0291231)
Supplement: S2 File — (ZIP) [file pone.0291231.s003.zip › S2 File/Table1_nonweighted.xlsx]

## Sheet: Sheet1
	Non-empty Nest Elderly	Empty Nest Elderly	Total
	(N = 6188)	(N = 4630)	(N = 10818)	p-value
Age				<0.001
≥60, <70	3856 (62.3%)	2616 (56.5%)	6472 (59.8%)
≥70, <80	1690 (27.3%)	1529 (33.0%)	3219 (29.8%)
≥80	642 (10.4%)	485 (10.5%)	1127 (10.4%)
Gender				0.001
Female	3237 (52.3%)	2275 (49.1%)	5512 (51.0%)
Male	2951 (47.7%)	2355 (50.9%)	5306 (49.0%)
Number of Children				<0.001
0	0 (0.0%)	4610 (99.6%)	4610 (42.6%)
1	5078 (82.1%)	11 (0.2%)	5089 (47.0%)
2	837 (13.5%)	2 (0.0%)	839 (7.8%)
3	181 (2.9%)	5 (0.1%)	186 (1.7%)
4	92 (1.5%)	2 (0.0%)	94 (0.9%)
Location of Residential Address				0.125
City	1086 (17.6%)	876 (18.9%)	1962 (18.1%)
Village	4692 (75.8%)	3418 (73.8%)	8110 (75.0%)
Other areas	392 (6.3%)	299 (6.5%)	691 (6.4%)
Missing	18 (0.3%)	37 (0.8%)	55 (0.5%)
Type of Residential Address				<0.001
Nursing Home, Hospital, Other	59 (1.0%)	102 (2.2%)	161 (1.5%)
Family Housing	6111 (98.8%)	4491 (97.0%)	10602 (98.0%)
Missing	18 (0.3%)	37 (0.8%)	55 (0.5%)
Education				0.428
Illiterate	1925 (31.1%)	1389 (30.0%)	3314 (30.6%)
Primary and middle school	3681 (59.5%)	2788 (60.2%)	6469 (59.8%)
High school and above	582 (9.4%)	453 (9.8%)	1035 (9.6%)
Marital Status				<0.001
Married with Spouse Present	4450 (71.9%)	3649 (78.8%)	8099 (74.9%)
Married but don't living with spouse, separated, divorced, widowed or never married	1738 (28.1%)	981 (21.2%)	2719 (25.1%)
