# Supplementary material for: Health and wellbeing among the empty nest and non-empty nest elderly in China—Results from a national cross-sectional study
Source: PLoS One. 2023 Sep 12;18(9):e0291231. doi: 10.1371/journal.pone.0291231 (PMC10497119; doi:10.1371/journal.pone.0291231)
Supplement: S2 File — (ZIP) [file pone.0291231.s003.zip › S2 File/Table1_weighted.xlsx]

## Sheet: Sheet1
	Non-empty Nest Elderly	Empty Nest Elderly	Total
	(N = 6188)	(N = 4630)	(N = 10818)	p-value
Age				<0.001
≥60, <70	3507.27 (59.3%)	2299.11 (53.7%)	5806.38 (56.9%)
≥70, <80	1588.04 (26.8%)	1402.75 (32.7%)	2990.79 (29.3%)
≥80	820.15 (13.9%)	581.68 (13.6%)	1401.83 (13.7%)
Gender				0.002
Female	3068.76 (51.9%)	2061.18 (48.1%)	5129.94 (50.3%)
Male	2846.71 (48.1%)	2222.36 (51.9%)	5069.06 (49.7%)
Number of Children				<0.001
0	0.00 (0.0%)	4271.51 (99.7%)	4271.51 (41.9%)
1	4880.75 (82.5%)	8.80 (0.2%)	4889.54 (47.9%)
2	795.11 (13.4%)	0.00 (0.0%)	795.11 (7.8%)
3	161.47 (2.7%)	1.32 (0.0%)	162.79 (1.6%)
4	78.14 (1.3%)	1.91 (0.0%)	80.05 (0.8%)
Location of Residential Address				0.386
City	1435.33 (24.3%)	1159.05 (27.1%)	2594.38 (25.4%)
Village	4016.15 (67.9%)	2775.73 (64.8%)	6791.88 (66.6%)
Other areas	449.31 (7.6%)	319.32 (7.5%)	768.63 (7.5%)
Missing	14.68 (0.2%)	29.43 (0.7%)	44.11 (0.4%)
Type of Residential Address				<0.001
Nursing Home, Hospital, Other	49.61 (0.8%)	78.50 (1.8%)	128.10 (1.3%)
Family Housing	5851.18 (98.9%)	4175.61 (97.5%)	10026.79 (98.3%)
Missing	14.68 (0.2%)	29.43 (0.7%)	44.11 (0.4%)
Education				0.683
Illiterate	1728.43 (29.2%)	1164.16 (27.2%)	2892.59 (28.4%)
Primary and middle school	3484.21 (58.9%)	2601.90 (60.7%)	6086.10 (59.7%)
High school and above	702.83 (11.9%)	517.48 (12.1%)	1220.31 (12.0%)
Marital Status				<0.001
Married with Spouse Present	4184.99 (70.7%)	3360.37 (78.4%)	7545.37 (74.0%)
Married but don't living with spouse, separated, divorced, widowed or never married	1730.47 (29.3%)	923.16 (21.6%)	2653.63 (26.0%)
