# Supplementary material for: Health and wellbeing among the empty nest and non-empty nest elderly in China—Results from a national cross-sectional study
Source: PLoS One. 2023 Sep 12;18(9):e0291231. doi: 10.1371/journal.pone.0291231 (PMC10497119; doi:10.1371/journal.pone.0291231)
Supplement: S3 File — (ZIP) [file pone.0291231.s004.zip]

Archive with 2 entries (2 files):
- S3 File/Table2_nonweighted.xlsx
- S3 File/Table2_weighted.xlsx
