# Supplementary material for: Health and wellbeing among the empty nest and non-empty nest elderly in China—Results from a national cross-sectional study
Source: PLoS One. 2023 Sep 12;18(9):e0291231. doi: 10.1371/journal.pone.0291231 (PMC10497119; doi:10.1371/journal.pone.0291231)
Supplement: S3 File — (ZIP) [file pone.0291231.s004.zip › S3 File/Table2_nonweighted.xlsx]

## Sheet: Sheet1
	Non-empty Nest Elderly	Empty Nest Elderly	Total
	(N = 6188)	(N = 4630)	(N = 10818)	p-value
Self-reported Health				0.093
Poor or worst	1729 (27.9%)	1325 (28.6%)	3054 (28.2%)
Fair	2655 (42.9%)	2097 (45.3%)	4752 (43.9%)
Good	1228 (19.8%)	864 (18.7%)	2092 (19.3%)
Missing	576 (9.3%)	344 (7.4%)	920 (8.5%)
Hypertension				0.679
No	3314 (53.6%)	2486 (53.7%)	5800 (53.6%)
Yes	2864 (46.3%)	2114 (45.7%)	4978 (46.0%)
Missing	10 (0.2%)	30 (0.6%)	40 (0.4%)
Dyslipidemia				0.002
No	4725 (76.4%)	3398 (73.4%)	8123 (75.1%)
Yes	1453 (23.5%)	1202 (26.0%)	2655 (24.5%)
Missing	10 (0.2%)	30 (0.6%)	40 (0.4%)
Diabetes				0.004
No	5281 (85.3%)	3840 (82.9%)	9121 (84.3%)
Yes	896 (14.5%)	760 (16.4%)	1656 (15.3%)
Missing	11 (0.2%)	30 (0.6%)	41 (0.4%)
Chronic Lung Diseases				0.004
No	5117 (82.7%)	3712 (80.2%)	8829 (81.6%)
Yes	1060 (17.1%)	888 (19.2%)	1948 (18.0%)
Missing	11 (0.2%)	30 (0.6%)	41 (0.4%)
Heart Attack				<0.001
No	4725 (76.4%)	3383 (73.1%)	8108 (74.9%)
Yes	1452 (23.5%)	1217 (26.3%)	2669 (24.7%)
Missing	11 (0.2%)	30 (0.6%)	41 (0.4%)
Stroke				0.903
No	5561 (89.9%)	4138 (89.4%)	9699 (89.7%)
Yes	616 (10.0%)	462 (10.0%)	1078 (10.0%)
Missing	11 (0.2%)	30 (0.6%)	41 (0.4%)
Emotional Problems				0.067
No	6009 (97.1%)	4446 (96.0%)	10455 (96.6%)
Yes	168 (2.7%)	153 (3.3%)	321 (3.0%)
Missing	11 (0.2%)	31 (0.7%)	42 (0.4%)
