# Supplementary material for: Health and wellbeing among the empty nest and non-empty nest elderly in China—Results from a national cross-sectional study
Source: PLoS One. 2023 Sep 12;18(9):e0291231. doi: 10.1371/journal.pone.0291231 (PMC10497119; doi:10.1371/journal.pone.0291231)
Supplement: S3 File — (ZIP) [file pone.0291231.s004.zip › S3 File/Table2_weighted.xlsx]

## Sheet: Sheet1
	Non-empty Nest Elderly	Empty Nest Elderly	Total
	(N = 6188)	(N = 4630)	(N = 10818)	p-value
Self-reported Health				0.318
Poor or worst	1552.31 (26.2%)	1131.49 (26.4%)	2683.80 (26.3%)
Fair	2584.66 (43.7%)	1985.08 (46.3%)	4569.75 (44.8%)
Good	1170.80 (19.8%)	830.10 (19.4%)	2000.90 (19.6%)
Missing	607.69 (10.3%)	336.86 (7.9%)	944.55 (9.3%)
Hypertension				0.676
No	3144.95 (53.2%)	2222.13 (51.9%)	5367.08 (52.6%)
Yes	2759.68 (46.7%)	2026.14 (47.3%)	4785.81 (46.9%)
Missing	10.84 (0.2%)	35.27 (0.8%)	46.11 (0.5%)
Dyslipidemia				0.006
No	4425.42 (74.8%)	3089.74 (72.1%)	7515.16 (73.7%)
Yes	1479.21 (25.0%)	1158.52 (27.0%)	2637.73 (25.9%)
Missing	10.84 (0.2%)	35.27 (0.8%)	46.11 (0.5%)
Diabetes				0.003
No	5012.53 (84.7%)	3537.00 (82.6%)	8549.54 (83.8%)
Yes	891.23 (15.1%)	711.26 (16.6%)	1602.49 (15.7%)
Missing	11.71 (0.2%)	35.27 (0.8%)	46.97 (0.5%)
Chronic Lung Diseases				0.011
No	4933.74 (83.4%)	3418.28 (79.8%)	8352.02 (81.9%)
Yes	970.02 (16.4%)	829.99 (19.4%)	1800.01 (17.6%)
Missing	11.71 (0.2%)	35.27 (0.8%)	46.97 (0.5%)
Heart Attack				0.001
No	4517.87 (76.4%)	3122.69 (72.9%)	7640.56 (74.9%)
Yes	1385.89 (23.4%)	1125.58 (26.3%)	2511.47 (24.6%)
Missing	11.71 (0.2%)	35.27 (0.8%)	46.97 (0.5%)
Stroke				0.867
No	5270.15 (89.1%)	3818.16 (89.1%)	9088.31 (89.1%)
Yes	633.61 (10.7%)	430.11 (10.0%)	1063.72 (10.4%)
Missing	11.71 (0.2%)	35.27 (0.8%)	46.97 (0.5%)
Emotional Problems				0.152
No	5751.50 (97.2%)	4121.95 (96.2%)	9873.45 (96.8%)
Yes	152.26 (2.6%)	126.32 (2.9%)	278.58 (2.7%)
Missing	11.71 (0.2%)	35.27 (0.8%)	46.97 (0.5%)
