# Supplementary material for: Health and wellbeing among the empty nest and non-empty nest elderly in China—Results from a national cross-sectional study
Source: PLoS One. 2023 Sep 12;18(9):e0291231. doi: 10.1371/journal.pone.0291231 (PMC10497119; doi:10.1371/journal.pone.0291231)
Supplement: S4 File — (ZIP) [file pone.0291231.s005.zip › S4 File/Table3_nonweighted.xlsx]

## Sheet: Sheet1
	Non-empty Nest Elderly	Empty Nest Elderly	Total
	(N = 6188)	(N = 4630)	(N = 10818)	p-value
CESD-10				0.602
No Depressive Symptoms	4094 (66.2%)	3041 (65.7%)	7135 (66.0%)
Have Depressive Symptoms	2094 (33.8%)	1589 (34.3%)	3683 (34.0%)
Life Satisfaction				0.433
Not satisfied	615 (9.9%)	452 (9.8%)	1067 (9.9%)
Satisfied	4929 (79.7%)	3814 (82.4%)	8743 (80.8%)
Missing	644 (10.4%)	364 (7.9%)	1008 (9.3%)
Health Satisfaction				0.443
Not satisfied	1531 (24.7%)	1208 (26.1%)	2739 (25.3%)
Satisfied	4013 (64.9%)	3058 (66.0%)	7071 (65.4%)
Missing	644 (10.4%)	364 (7.9%)	1008 (9.3%)
Marriage Satisfaction				<0.001
Satisfied	4202 (67.9%)	3344 (72.2%)	7546 (69.8%)
Not satisfied	464 (7.5%)	376 (8.1%)	840 (7.8%)
No Spouse	878 (14.2%)	546 (11.8%)	1424 (13.2%)
Missing	644 (10.4%)	364 (7.9%)	1008 (9.3%)
Children Satisfaction				<0.001
Satisfied	5248 (84.8%)	3964 (85.6%)	9212 (85.2%)
Not satisfied	292 (4.7%)	208 (4.5%)	500 (4.6%)
No Child	4 (0.1%)	94 (2.0%)	98 (0.9%)
Missing	644 (10.4%)	364 (7.9%)	1008 (9.3%)
