# Supplementary material for: Health and wellbeing among the empty nest and non-empty nest elderly in China—Results from a national cross-sectional study
Source: PLoS One. 2023 Sep 12;18(9):e0291231. doi: 10.1371/journal.pone.0291231 (PMC10497119; doi:10.1371/journal.pone.0291231)
Supplement: S4 File — (ZIP) [file pone.0291231.s005.zip › S4 File/Table3_weighted.xlsx]

## Sheet: Sheet1
	Non-empty Nest Elderly	Empty Nest Elderly	Total
	(N = 6188)	(N = 4630)	(N = 10818)	p-value
CESD-10				0.553
No Depressive Symptoms	4029.57 (68.1%)	2908.40 (67.9%)	6937.97 (68.0%)
Have Depressive Symptoms	1885.90 (31.9%)	1375.13 (32.1%)	3261.03 (32.0%)
Life Satisfaction				0.573
Not satisfied	557.20 (9.4%)	393.13 (9.2%)	950.33 (9.3%)
Satisfied	4685.08 (79.2%)	3533.77 (82.5%)	8218.85 (80.6%)
Missing	673.19 (11.4%)	356.63 (8.3%)	1029.82 (10.1%)
Health Satisfaction				0.297
Not satisfied	1453.74 (24.6%)	1094.25 (25.5%)	2547.99 (25.0%)
Satisfied	3788.53 (64.0%)	2832.66 (66.1%)	6621.19 (64.9%)
Missing	673.19 (11.4%)	356.63 (8.3%)	1029.82 (10.1%)
Marriage Satisfaction				<0.001
Satisfied	3918.28 (66.2%)	3066.96 (71.6%)	6985.24 (68.5%)
Not satisfied	453.89 (7.7%)	329.26 (7.7%)	783.15 (7.7%)
No Spouse	870.10 (14.7%)	530.68 (12.4%)	1400.78 (13.7%)
Missing	673.19 (11.4%)	356.63 (8.3%)	1029.82 (10.1%)
Children Satisfaction				<0.001
Satisfied	4920.03 (83.2%)	3648.44 (85.2%)	8568.46 (84.0%)
Not satisfied	318.76 (5.4%)	184.67 (4.3%)	503.43 (4.9%)
No Child	3.49 (0.1%)	93.79 (2.2%)	97.28 (1.0%)
Missing	673.19 (11.4%)	356.63 (8.3%)	1029.82 (10.1%)
