# Supplementary material for: Health and wellbeing among the empty nest and non-empty nest elderly in China—Results from a national cross-sectional study
Source: PLoS One. 2023 Sep 12;18(9):e0291231. doi: 10.1371/journal.pone.0291231 (PMC10497119; doi:10.1371/journal.pone.0291231)
Supplement: S5 File — (ZIP) [file pone.0291231.s006.zip › S5 File/Table4_nonweighted.xlsx]

## Sheet: Sheet1
	Non-empty Nest Elderly	Empty Nest Elderly	Total
	(N = 6188)	(N = 4630)	(N = 10818)	p-value
Average Sleep Time				0.902
≤5	2229 (36.0%)	1655 (35.7%)	3884 (35.9%)
>5, ≤7	2138 (34.6%)	1619 (35.0%)	3757 (34.7%)
>7	1821 (29.4%)	1356 (29.3%)	3177 (29.4%)
Intensive Physical Activity More than 10 Mins Each Time				0.723
No	4574 (73.9%)	3419 (73.8%)	7993 (73.9%)
Yes	1601 (25.9%)	1178 (25.4%)	2779 (25.7%)
Missing	13 (0.2%)	33 (0.7%)	46 (0.4%)
Moderate Physical Activity More than 10 Mins Each Time				0.213
No	3503 (56.6%)	2663 (57.5%)	6166 (57.0%)
Yes	2672 (43.2%)	1934 (41.8%)	4606 (42.6%)
Missing	13 (0.2%)	33 (0.7%)	46 (0.4%)
Light Physical Activity More than 10 Mins Each Time				0.400
No	1229 (19.9%)	885 (19.1%)	2114 (19.5%)
Yes	4946 (79.9%)	3712 (80.2%)	8658 (80.0%)
Missing	13 (0.2%)	33 (0.7%)	46 (0.4%)
Social activities in Last Month				0.945
No	3238 (52.3%)	2414 (52.1%)	5652 (52.2%)
Yes	2936 (47.4%)	2183 (47.1%)	5119 (47.3%)
Missing	14 (0.2%)	33 (0.7%)	47 (0.4%)
Frequency Drank Alcoholic Beverages in the Past Year				0.035
None of These	4309 (69.6%)	3111 (67.2%)	7420 (68.6%)
Drink But Less than Once a Month	417 (6.7%)	308 (6.7%)	725 (6.7%)
Drink More than Once a Month	1448 (23.4%)	1177 (25.4%)	2625 (24.3%)
Missing	14 (0.2%)	34 (0.7%)	48 (0.4%)
