# Supplementary material for: Health and wellbeing among the empty nest and non-empty nest elderly in China—Results from a national cross-sectional study
Source: PLoS One. 2023 Sep 12;18(9):e0291231. doi: 10.1371/journal.pone.0291231 (PMC10497119; doi:10.1371/journal.pone.0291231)
Supplement: S5 File — (ZIP) [file pone.0291231.s006.zip › S5 File/Table4_weighted.xlsx]

## Sheet: Sheet1
	Non-empty Nest Elderly	Empty Nest Elderly	Total
	(N = 6188)	(N = 4630)	(N = 10818)	p-value
Average Sleep Time				0.970
≤5	2067.63 (35.0%)	1515.15 (35.4%)	3582.78 (35.1%)
>5, ≤7	2146.96 (36.3%)	1542.26 (36.0%)	3689.23 (36.2%)
>7	1700.87 (28.8%)	1226.12 (28.6%)	2926.99 (28.7%)
Intensive Physical Activity More than 10 Mins Each Time				0.742
No	4504.12 (76.1%)	3282.16 (76.6%)	7786.27 (76.3%)
Yes	1397.37 (23.6%)	964.93 (22.5%)	2362.30 (23.2%)
Missing	13.98 (0.2%)	36.45 (0.9%)	50.43 (0.5%)
Moderate Physical Activity More than 10 Mins Each Time				0.157
No	3385.37 (57.2%)	2436.05 (56.9%)	5821.42 (57.1%)
Yes	2516.12 (42.5%)	1811.04 (42.3%)	4327.15 (42.4%)
Missing	13.98 (0.2%)	36.45 (0.9%)	50.43 (0.5%)
Light Physical Activity More than 10 Mins Each Time				0.597
No	1185.80 (20.0%)	776.97 (18.1%)	1962.77 (19.2%)
Yes	4715.69 (79.7%)	3470.12 (81.0%)	8185.80 (80.3%)
Missing	13.98 (0.2%)	36.45 (0.9%)	50.43 (0.5%)
Social activities in Last Month				0.882
No	3012.52 (50.9%)	2107.74 (49.2%)	5120.27 (50.2%)
Yes	2888.32 (48.8%)	2139.34 (49.9%)	5027.67 (49.3%)
Missing	14.62 (0.2%)	36.45 (0.9%)	51.06 (0.5%)
Frequency Drank Alcoholic Beverages in the Past Year				0.037
None of These	4068.90 (68.8%)	2854.75 (66.6%)	6923.65 (67.9%)
Drink But Less than Once a Month	419.00 (7.1%)	307.13 (7.2%)	726.13 (7.1%)
Drink More than Once a Month	1412.95 (23.9%)	1085.21 (25.3%)	2498.16 (24.5%)
Missing	14.62 (0.2%)	36.45 (0.9%)	51.06 (0.5%)
